# Supplementary material for: Identification of Differentially Expressed Profiles of Alzheimer's Disease Associated Circular RNAs in a Panax Notoginseng Saponins-Treated Alzheimer's Disease Mouse Model
Source: Comput Struct Biotechnol J. 2018 Nov 14;16:523–31. doi: 10.1016/j.csbj.2018.10.010 (PMC6260282; doi:10.1016/j.csbj.2018.10.010)
Supplement: Supplementary file 2 — Supplementary material 2 [file mmc2.xlsx]

## Sheet: Sheet1
circRNA-012180		circRNA-013636
Representative miRNA	Target gene	Representative miRNA	Target gene
mmu-miR-130b-5p	Gba	mmu-miR-28a-5p	Nfatc1
mmu-miR-130b-5p	Hivep2	mmu-miR-28a-5p	Otub1
mmu-miR-130b-5p	Kdm4c	mmu-miR-28a-5p	4933402N03Rik
mmu-miR-130b-5p	1110059M19Rik	mmu-miR-28a-5p	Cand1
mmu-miR-130b-5p	2700094K13Rik	mmu-miR-28a-5p	Clpb
mmu-miR-130b-5p	Kank3	mmu-miR-28a-5p	Slc35c1
mmu-miR-130b-5p	Ttc22	mmu-miR-28a-5p	Ero1l
mmu-miR-130b-5p	Cdc37l1	mmu-miR-28a-5p	Rpl30
mmu-miR-130b-5p	Cntln	mmu-miR-28a-5p	Me1
mmu-miR-130b-5p	LOC101055955	mmu-miR-28a-5p	Cdt1
mmu-miR-130b-5p	Map3k3	mmu-miR-28a-5p	Drg2
mmu-miR-130b-5p	Gm21244	mmu-miR-28a-5p	Synb
mmu-miR-130b-5p	Lcn3	mmu-miR-28a-5p	AI837181
mmu-miR-130b-5p	Magee2	mmu-miR-28a-5p	Arhgap20
mmu-miR-130b-5p	Chac2	mmu-miR-28a-5p	Ptk6
mmu-miR-130b-5p	Clcn3	mmu-miR-28a-5p	Txk
mmu-miR-130b-5p	Eps15	mmu-miR-28a-5p	Ccno
mmu-miR-130b-5p	Ermap	mmu-miR-28a-5p	Clip1
mmu-miR-130b-5p	Bpifc	mmu-miR-28a-5p	Mamld1
mmu-miR-130b-5p	Gm20815	mmu-miR-28a-5p	Pcyt1a
mmu-miR-130b-5p	Galnt6	mmu-miR-28a-5p	Prlr
mmu-miR-130b-5p	4933402P03Rik	mmu-miR-28a-5p	Gda
mmu-miR-130b-5p	Ei24	mmu-miR-28a-5p	Mpp1
mmu-miR-130b-5p	Scn2b	mmu-miR-28a-5p	Specc1
mmu-miR-130b-5p	Arl5a	mmu-miR-28a-5p	Mars2
mmu-miR-130b-5p	Cecr2	mmu-miR-28a-5p	Prkcq
mmu-miR-130b-5p	Myo18a	mmu-miR-28a-5p	Csrp1
mmu-miR-130b-5p	Pkn3	mmu-miR-28a-5p	Ctrc
mmu-miR-130b-5p	Ccdc107	mmu-miR-28a-5p	Piezo1
mmu-miR-130b-5p	Tm4sf5	mmu-miR-28a-5p	Ptbp1
mmu-miR-130b-5p	Wdr33	mmu-miR-28a-5p	Awat1
mmu-miR-130b-5p	Defb45	mmu-miR-28a-5p	Cd55
mmu-miR-130b-5p	Mov10l1	mmu-miR-28a-5p	Map3k14
mmu-miR-130b-5p	Efcab5	mmu-miR-28a-5p	Slitrk1
mmu-miR-130b-5p	Fam209	mmu-miR-28a-5p	Stmn3
mmu-miR-130b-5p	Hyal6	mmu-miR-28a-5p	Mtch2
mmu-miR-130b-5p	Rasgef1a	mmu-miR-28a-5p	Polr3a
mmu-miR-130b-5p	Siglece	mmu-miR-28a-5p	Itgal
mmu-miR-130b-5p	Steap4	mmu-miR-28a-5p	Il1rl1
mmu-miR-130b-5p	2410016O06Rik	mmu-miR-28a-5p	Fam169b
mmu-miR-130b-5p	Figla	mmu-miR-28a-5p	Mal
mmu-miR-130b-5p	Med17	mmu-miR-28a-5p	Rbm42
mmu-miR-130b-5p	Myef2	mmu-miR-28a-5p	Sdc1
mmu-miR-130b-5p	Gdf5	mmu-miR-28a-5p	Arfip2
mmu-miR-130b-5p	Ipcef1	mmu-miR-28a-5p	Arl13b
mmu-miR-130b-5p	Phka1	mmu-miR-28a-5p	Erlin1
mmu-miR-130b-5p	Rnf168	mmu-miR-28a-5p	Atcay
mmu-miR-130b-5p	Aplnr	mmu-miR-28a-5p	Hsd17b10
mmu-miR-130b-5p	Exoc1	mmu-miR-28a-5p	Rasgrp3
mmu-miR-130b-5p	Rhou	mmu-miR-28a-5p	Ndufs5
mmu-miR-130b-5p	Rpl28	mmu-miR-28a-5p	Trhr2
mmu-miR-130b-5p	Ptk6	mmu-miR-28a-5p	Impact
mmu-miR-130b-5p	Arpp21	mmu-miR-28a-5p	Tbx18
mmu-miR-130b-5p	Ece2	mmu-miR-28a-5p	Abhd11
mmu-miR-130b-5p	Lep	mmu-miR-28a-5p	Cry1
mmu-miR-130b-5p	Sv2b	mmu-miR-28a-5p	Tmem178b
mmu-miR-130b-5p	Ubl4b	mmu-miR-28a-5p	Ldlrad3
mmu-miR-130b-5p	Timeless	mmu-miR-28a-5p	Mettl4
mmu-miR-130b-5p	Trip11	mmu-miR-28a-5p	Pkdrej
mmu-miR-130b-5p	Xpc	mmu-miR-28a-5p	Rsph6a
mmu-miR-130b-5p	Zfp445	mmu-miR-28a-5p	Bloc1s6
mmu-miR-130b-5p	Dlgap1	mmu-miR-28a-5p	Bard1
mmu-miR-130b-5p	Fndc3b	mmu-miR-28a-5p	Slc25a10
mmu-miR-130b-5p	Nrros	mmu-miR-28a-5p	Dnm2
mmu-miR-130b-5p	Gatsl2	mmu-miR-28a-5p	Il16
mmu-miR-130b-5p	Mapk15	mmu-miR-28a-5p	Krt17
mmu-miR-130b-5p	Ndufa13	mmu-miR-28a-5p	Tom1l2
mmu-miR-130b-5p	Tmco1	mmu-miR-28a-5p	Ndrg2
mmu-miR-130b-5p	Dner	mmu-miR-28a-5p	Stim1
mmu-miR-130b-5p	2018-03-01	mmu-miR-28a-5p	Aldh5a1
mmu-miR-130b-5p	Mrpl33	mmu-miR-28a-5p	Bpifb9b
mmu-miR-130b-5p	Sat2	mmu-miR-28a-5p	Htr5a
mmu-miR-130b-5p	Sh2d1b1	mmu-miR-28a-5p	Lrrc38
mmu-miR-130b-5p	Fam25c	mmu-miR-28a-5p	9430023L20Rik
mmu-miR-130b-5p	Klhl28	mmu-miR-28a-5p	Cntnap1
mmu-miR-130b-5p	Krt85	mmu-miR-28a-5p	Srebf2
mmu-miR-130b-5p	Lingo1	mmu-miR-28a-5p	Accs
mmu-miR-130b-5p	LOC547334	mmu-miR-28a-5p	Prom1
mmu-miR-130b-5p	Sox10	mmu-miR-28a-5p	Lim2
mmu-miR-130b-5p	Prkrip1	mmu-miR-28a-5p	Med6
mmu-miR-130b-5p	Slc34a1	mmu-miR-28a-5p	Timd4
mmu-miR-130b-5p	Gm19902	mmu-miR-28a-5p	Fzd10
mmu-miR-130b-5p	Ipo13	mmu-miR-28a-5p	Morn4
mmu-miR-130b-5p	Tns1	mmu-miR-28a-5p	Snrpb
mmu-miR-130b-5p	Amph	mmu-miR-28a-5p	Vps37c
mmu-miR-130b-5p	F11	mmu-miR-28a-5p	Tusc2
mmu-miR-130b-5p	Tbx19	mmu-miR-28a-5p	Bpifb9a
mmu-miR-130b-5p	Luc7l2	mmu-miR-28a-5p	Lman2l
mmu-miR-130b-5p	Gm16432	mmu-miR-28a-5p	Socs7
mmu-miR-130b-5p	Prm3	mmu-miR-687	Lap3
mmu-miR-130b-5p	Tom1l2	mmu-miR-687	Angptl2
mmu-miR-130b-5p	A730017C20Rik	mmu-miR-687	Ccdc153
mmu-miR-130b-5p	Chrdl2	mmu-miR-687	Chek2
mmu-miR-130b-5p	Gm21064	mmu-miR-687	Sfxn2
mmu-miR-130b-5p	Pdlim5	mmu-miR-687	Xrcc2
mmu-miR-130b-5p	Trabd2b	mmu-miR-687	Epb4.1l5
mmu-miR-130b-5p	Nudt8	mmu-miR-687	Fam203a
mmu-miR-130b-5p	Cyp2j12	mmu-miR-687	2018-03-03
mmu-miR-130b-5p	Igbp1b	mmu-miR-687	Rpsa
mmu-miR-759	Bbx	mmu-miR-687	Samd11
mmu-miR-759	Ereg	mmu-miR-687	Tmem234
mmu-miR-759	Cml1	mmu-miR-687	Tmprss11a
mmu-miR-759	Dnm3	mmu-miR-687	C1rl
mmu-miR-759	Kdm2a	mmu-miR-687	Cep76
mmu-miR-759	Mrgprf	mmu-miR-687	Opa3
mmu-miR-759	Cyb5d2	mmu-miR-687	Pigm
mmu-miR-759	Mtm1	mmu-miR-687	Cog8
mmu-miR-759	Stk33	mmu-miR-687	Derl1
mmu-miR-759	Zfp575	mmu-miR-687	Pbxip1
mmu-miR-759	Rnf139	mmu-miR-687	Ltbp1
mmu-miR-759	Puf60	mmu-miR-687	C030048H21Rik
mmu-miR-759	Rab9b	mmu-miR-687	Crtc3
mmu-miR-759	Aff2	mmu-miR-687	Ddah2
mmu-miR-759	Gabbr2	mmu-miR-687	Exo1
mmu-miR-759	C1qa	mmu-miR-687	Gnl3l
mmu-miR-759	Foxs1	mmu-miR-687	Rab3d
mmu-miR-759	Ppm1d	mmu-miR-687	Acer3
mmu-miR-759	Cd209g	mmu-miR-687	Nrsn2
mmu-miR-759	Fam83b	mmu-miR-687	Cbln3
mmu-miR-759	Grxcr2	mmu-miR-687	Igfals
mmu-miR-759	Deaf1	mmu-miR-687	Khdc3
mmu-miR-759	Nkiras2	mmu-miR-687	Nt5dc3
mmu-miR-759	Tlr8	mmu-miR-687	Slit1
mmu-miR-759	Tmprss3	mmu-miR-687	Insr
mmu-miR-759	Agt	mmu-miR-687	1700102P08Rik
mmu-miR-759	Ctla2b	mmu-miR-687	Mapk7
mmu-miR-759	Mov10	mmu-miR-687	Dcbld1
mmu-miR-759	Bhlhe40	mmu-miR-687	Hr
mmu-miR-759	Gspt2	mmu-miR-687	Tbc1d24
mmu-miR-759	Lgals9	mmu-miR-687	Dll3
mmu-miR-759	Ckap5	mmu-miR-687	Serpinb3a
mmu-miR-759	Zmpste24	mmu-miR-687	Serpinb3b
mmu-miR-759	Spp2	mmu-miR-687	Serpinb3c
mmu-miR-759	Tspan4	mmu-miR-687	Braf
mmu-miR-759	Dcxr	mmu-miR-687	Wdr70
mmu-miR-759	Ppp6r3	mmu-miR-687	Cdk10
mmu-miR-759	Id3	mmu-miR-687	Steap2
mmu-miR-759	Papss1	mmu-miR-687	Vezt
mmu-miR-759	Psme1	mmu-miR-687	Avpr2
mmu-miR-759	Tmem219	mmu-miR-687	B3galt6
mmu-miR-759	Ugt1a6b	mmu-miR-687	Lrrc40
mmu-miR-759	Greb1l	mmu-miR-687	Fggy
mmu-miR-759	Mesp2	mmu-miR-687	Psmf1
mmu-miR-759	Kifc3	mmu-miR-687	Cyb5r1
mmu-miR-759	Mul1	mmu-miR-687	Gm7714
mmu-miR-759	Lbx2	mmu-miR-687	Rhbdd2
mmu-miR-759	Tac4	mmu-miR-687	Gbp11
mmu-miR-759	Adamtsl2	mmu-miR-687	Gbp8
mmu-miR-759	Olfr102	mmu-miR-687	Tmem61
mmu-miR-759	Zbtb16	mmu-miR-687	Ccdc103
mmu-miR-759	Dok3	mmu-miR-687	Nsdhl
mmu-miR-759	Gsta4	mmu-miR-687	Dvl1
mmu-miR-759	Ift27	mmu-miR-687	Heatr3
mmu-miR-759	Lhpp	mmu-miR-687	Epha10
mmu-miR-759	Tcp10a	mmu-miR-687	Fzd5
mmu-miR-759	Trpc4ap	mmu-miR-687	Fbxo47
mmu-miR-759	2310007L24Rik	mmu-miR-687	Kdm4b
mmu-miR-759	Cnnm3	mmu-miR-687	Myo18a
mmu-miR-759	Selenbp1	mmu-miR-687	Cyp2c50
mmu-miR-759	Selenbp2	mmu-miR-687	Eci3
mmu-miR-759	Tia1	mmu-miR-687	Gm3435
mmu-miR-759	Slc20a1	mmu-miR-687	Map3k14
mmu-miR-759	Nf1	mmu-miR-687	Med21
mmu-miR-759	Ifi44l	mmu-miR-687	Plekha5
mmu-miR-759	1700112E06Rik	mmu-miR-6398	Zw10
mmu-miR-759	Ctla2a	mmu-miR-6398	Fbxo32
mmu-miR-759	Gm2a	mmu-miR-6398	Klra4
mmu-miR-759	Slc13a4	mmu-miR-6398	Adh5
mmu-miR-759	Immp1l	mmu-miR-6398	Tex21
mmu-miR-759	St3gal5	mmu-miR-6398	Exosc7
mmu-miR-759	Smg8	mmu-miR-6398	Ccdc109b
mmu-miR-759	Atoh8	mmu-miR-6398	Fxyd4
mmu-miR-759	Crygf	mmu-miR-6398	Zfp708
mmu-miR-759	Dbndd1	mmu-miR-6398	4930480E11Rik
mmu-miR-759	Mtmr2	mmu-miR-6398	Aldh9a1
mmu-miR-759	Myh6	mmu-miR-6398	Klra7
mmu-miR-759	Pim3	mmu-miR-6398	Cdc5l
mmu-miR-759	Atp6v1g2	mmu-miR-6398	Gramd1b
mmu-miR-759	Rsl24d1	mmu-miR-6398	Gm11568
mmu-miR-759	Wdr25	mmu-miR-6398	LOC101056301
mmu-miR-759	Ass1	mmu-miR-6398	Zfp941
mmu-miR-759	Gpatch4	mmu-miR-6398	Cdca2
mmu-miR-759	Pank4	mmu-miR-6398	Il22
mmu-miR-759	Zdhhc15	mmu-miR-6398	Iltifb
mmu-miR-759	Fuca1	mmu-miR-6398	Olfr652
mmu-miR-759	Sppl2b	mmu-miR-6398	Irgm1
mmu-miR-759	Btrc	mmu-miR-6398	Fam78a
mmu-miR-759	Cnksr1	mmu-miR-6398	Gm4787
mmu-miR-759	Bpifb3	mmu-miR-6398	Cers5
mmu-miR-759	G630090E17Rik	mmu-miR-6398	Arglu1
mmu-miR-759	Nsmf	mmu-miR-6398	Fezf1
mmu-miR-759	Plk1	mmu-miR-6398	Rab31
mmu-miR-759	Cib3	mmu-miR-6398	Gtpbp6
mmu-miR-759	Nfil3	mmu-miR-6398	Zcchc10
mmu-miR-759	Nppa	mmu-miR-6398	Slc43a3
mmu-miR-759	Pcnx	mmu-miR-6398	Chac1
mmu-miR-759	Copz2	mmu-miR-6398	Il13
mmu-miR-759	Epha7	mmu-miR-6398	Apobec4
mmu-miR-759	Erc1	mmu-miR-6398	Fat1
mmu-miR-759	Etfb	mmu-miR-6398	Col22a1
mmu-miR-759	Galr1	mmu-miR-6398	Eras
mmu-miR-759	Lrfn4	mmu-miR-6398	Trmt11
mmu-miR-759	Zbtb9	mmu-miR-6398	D730048I06Rik
mmu-miR-759	Zfp957	mmu-miR-6398	Erc1
mmu-miR-759	L1cam	mmu-miR-6398	Iffo2
mmu-miR-759	Ap3s2	mmu-miR-6398	Ccdc174
mmu-miR-759	Cdkl3	mmu-miR-6398	Ntsr2
mmu-miR-759	Gm21540	mmu-miR-6398	Ugt2b38
mmu-miR-6972-5p	Agpat2	mmu-miR-6398	Hnf1a
mmu-miR-6972-5p	Cbx5	mmu-miR-6398	Irs1
mmu-miR-6972-5p	Cnih2	mmu-miR-6398	Zfp617
mmu-miR-6972-5p	Dusp11	mmu-miR-6398	Arhgef2
mmu-miR-6972-5p	Pdlim7	mmu-miR-6398	Klra22
mmu-miR-6972-5p	Rpl7l1	mmu-miR-6398	Slc22a7
mmu-miR-6972-5p	Traf6	mmu-miR-6398	Klra1
mmu-miR-6972-5p	Coa5	mmu-miR-6398	Klra18
mmu-miR-6972-5p	Kif3c	mmu-miR-6398	Klra20
mmu-miR-6972-5p	Plekhh3	mmu-miR-6398	Ctrb1
mmu-miR-6972-5p	Arl6ip1	mmu-miR-6398	Tlr3
mmu-miR-6972-5p	Carm1	mmu-miR-6398	Oas3
mmu-miR-6972-5p	Ccdc24	mmu-miR-6398	Spopl
mmu-miR-6972-5p	Vac14	mmu-miR-6398	Arhgap26
mmu-miR-6972-5p	Il12rb1	mmu-miR-6398	Chodl
mmu-miR-6972-5p	Lgals3	mmu-miR-6398	Igbp1b
mmu-miR-6972-5p	Slc12a5	mmu-miR-6398	Otud7b
mmu-miR-6972-5p	Umod	mmu-miR-7675-3p	Hspa9
mmu-miR-6972-5p	Yif1b	mmu-miR-7675-3p	Nedd4
mmu-miR-6972-5p	Aanat	mmu-miR-7675-3p	Zfp944
mmu-miR-6972-5p	Cndp2	mmu-miR-7675-3p	Cpox
mmu-miR-6972-5p	Gbf1	mmu-miR-7675-3p	Herc1
mmu-miR-6972-5p	Xpo6	mmu-miR-7675-3p	Pfdn4
mmu-miR-6972-5p	LOC100502777	mmu-miR-7675-3p	Rufy2
mmu-miR-6972-5p	Nab2	mmu-miR-7675-3p	Timd4
mmu-miR-6972-5p	Serpina3n	mmu-miR-7675-3p	Nos1ap
mmu-miR-6972-5p	Wfdc2	mmu-miR-7675-3p	Olfr1102
mmu-miR-6972-5p	Zkscan4	mmu-miR-7675-3p	Ppp3cc
mmu-miR-6972-5p	Calml3	mmu-miR-7675-3p	Pwwp2a
mmu-miR-6972-5p	Bop1	mmu-miR-7675-3p	Upk3b
mmu-miR-6972-5p	Camk1g	mmu-miR-7675-3p	Xkr6
mmu-miR-6972-5p	Fam212a	mmu-miR-7675-3p	Dars2
mmu-miR-6972-5p	Mthfr	mmu-miR-7675-3p	Olfr78
mmu-miR-6972-5p	Tspan10	mmu-miR-7675-3p	Scx
mmu-miR-6972-5p	Epb4.1l4a	mmu-miR-7675-3p	Tbl3
mmu-miR-6972-5p	Lgals3bp	mmu-miR-7675-3p	Pnmal2
mmu-miR-6972-5p	Ncdn	mmu-miR-7675-3p	Tubgcp4
mmu-miR-6972-5p	Ip6k2	mmu-miR-7675-3p	Csta
mmu-miR-6972-5p	Tmbim1	mmu-miR-7675-3p	Exoc5
mmu-miR-6972-5p	Traip	mmu-miR-7675-3p	Gm5168
mmu-miR-6972-5p	Aifm3	mmu-miR-7675-3p	Pura
mmu-miR-6972-5p	Card11	mmu-miR-7675-3p	Rnpc3
mmu-miR-6972-5p	Cdkl3	mmu-miR-7675-3p	Gucy1b2
mmu-miR-6972-5p	Gabre	mmu-miR-7675-3p	Hmga2
mmu-miR-6972-5p	Wdr86	mmu-miR-7675-3p	Klk1b27
mmu-miR-6972-5p	Casp14	mmu-miR-7675-3p	Rad51b
mmu-miR-6972-5p	Golga7	mmu-miR-7675-3p	Trim68
mmu-miR-6972-5p	Hoxa10	mmu-miR-7675-3p	Ddx39b
mmu-miR-6972-5p	Dopey1	mmu-miR-7675-3p	Gng10
mmu-miR-6972-5p	Fxyd7	mmu-miR-7675-3p	Robo2
mmu-miR-6972-5p	Slc6a12	mmu-miR-7675-3p	Rpf1
mmu-miR-6972-5p	Zcchc3	mmu-miR-7675-3p	Ascl1
mmu-miR-6972-5p	Ankef1	mmu-miR-7675-3p	Cadm4
mmu-miR-6972-5p	Olfr701	mmu-miR-7675-3p	Ms4a4c
mmu-miR-6972-5p	Ptpn14	mmu-miR-7675-3p	Ofd1
mmu-miR-6972-5p	Usp18	mmu-miR-7675-3p	Stau2
mmu-miR-6972-5p	Col11a2	mmu-miR-7675-3p	Cdc73
mmu-miR-6972-5p	Nfe2l1	mmu-miR-7675-3p	Klk1b11
mmu-miR-6972-5p	Stk25	mmu-miR-7675-3p	Tbx20
mmu-miR-6972-5p	Mgst3	mmu-miR-7675-3p	Cd59a
mmu-miR-6972-5p	Arhgdia	mmu-miR-7675-3p	Rps15a
mmu-miR-6972-5p	Tex40	mmu-miR-7675-3p	Socs2
mmu-miR-6972-5p	Barx1	mmu-miR-7675-3p	Nedd4l
mmu-miR-6972-5p	Ergic3	mmu-miR-7675-3p	Slitrk2
mmu-miR-6972-5p	Gucd1	mmu-miR-7675-3p	Dclre1a
mmu-miR-6972-5p	Itgb5	mmu-miR-7675-3p	Kcnip4
mmu-miR-6972-5p	Nppc	mmu-miR-7675-3p	Mfsd8
mmu-miR-6972-5p	Ppfia4	mmu-miR-7675-3p	Cyp39a1
mmu-miR-6972-5p	Dgcr2	mmu-miR-7675-3p	Hsd11b1
mmu-miR-6972-5p	Dscaml1	mmu-miR-7675-3p	Poglut1
mmu-miR-6972-5p	Hs6st1	mmu-miR-7675-3p	Abracl
mmu-miR-6972-5p	Dgkz	mmu-miR-7675-3p	Akap14
mmu-miR-6972-5p	LOC101056567	mmu-miR-7675-3p	C8b
mmu-miR-6972-5p	Sypl2	mmu-miR-7675-3p	Ell2
mmu-miR-6972-5p	Espnl	mmu-miR-7675-3p	Klrc2
mmu-miR-6972-5p	Klhl36	mmu-miR-7675-3p	Zfp248
mmu-miR-6972-5p	Oxct2a	mmu-miR-7675-3p	A430107P09Rik
mmu-miR-6972-5p	Ptgds	mmu-miR-7675-3p	Acox3
mmu-miR-6972-5p	1600014C10Rik	mmu-miR-7675-3p	Ankar
mmu-miR-6972-5p	Gsdmd	mmu-miR-7675-3p	Pard3
mmu-miR-6972-5p	Ints3	mmu-miR-7675-3p	Stk16
mmu-miR-6972-5p	Lgals2	mmu-miR-7675-3p	Brf1
mmu-miR-6972-5p	Mipep	mmu-miR-7675-3p	Gm21064
mmu-miR-6972-5p	Praf2	mmu-miR-7675-3p	Lrrc32
mmu-miR-6972-5p	Arhgef19	mmu-miR-7675-3p	Ube3a
mmu-miR-6972-5p	D17Wsu92e	mmu-miR-7675-3p	Olfr25
mmu-miR-6972-5p	Ppil1	mmu-miR-7675-3p	Rnf180
mmu-miR-6972-5p	Wbp1l	mmu-miR-7675-3p	Gm10113
mmu-miR-6972-5p	Ctf1	mmu-miR-7675-3p	Lmln
mmu-miR-6972-5p	Gpatch2	mmu-miR-7675-3p	Lrrc55
mmu-miR-6972-5p	Hnf4a	mmu-miR-7675-3p	Ptgdr
mmu-miR-6972-5p	Ireb2	mmu-miR-7675-3p	Chpt1
mmu-miR-6972-5p	P4ha3	mmu-miR-7675-3p	Cstf3
mmu-miR-6972-5p	Pon3	mmu-miR-7675-3p	Cypt3
mmu-miR-6972-5p	Slc30a6	mmu-miR-7675-3p	Ddx21
mmu-miR-6972-5p	Sorbs3	mmu-miR-7675-3p	LOC101055642
mmu-miR-6972-5p	Usp4	mmu-miR-7675-3p	Ttc23l
mmu-miR-6972-5p	Tmem206	mmu-miR-7675-3p	AU019823
mmu-miR-6972-5p	2700094K13Rik	mmu-miR-7675-3p	Bicd1
mmu-miR-6972-5p	Khk	mmu-miR-7675-3p	Cpvl
mmu-miR-6972-5p	Prmt3	mmu-miR-7675-3p	Gm16223
mmu-miR-6972-5p	Rnmtl1	mmu-miR-7675-3p	Sass6
mmu-miR-6972-5p	Dpysl4	mmu-miR-7675-3p	Stmn4
mmu-miR-6972-5p	Ppp1r3b	mmu-miR-7675-3p	Cdx4
mmu-miR-6972-5p	Sh3gl1	mmu-miR-7675-3p	Fam84a
mmu-miR-6972-5p	Theg	mmu-miR-7675-3p	Ifnlr1
mmu-miR-6972-5p	Mcpt4	mmu-miR-7675-3p	Ints3
mmu-miR-6972-5p	Osgin2	mmu-miR-7675-3p	Lnx1
mmu-miR-6972-5p	Supt6	mmu-miR-7675-3p	4930513O06Rik
mmu-miR-6972-5p	Tmem64	mmu-miR-7675-3p	Adamtsl1
mmu-miR-6972-5p	Ccdc124	mmu-miR-7675-3p	Ccdc178
mmu-miR-6972-5p	Ccdc42	mmu-miR-7675-3p	Cypt2
mmu-miR-6972-5p	Etv3	mmu-miR-7675-3p	Tmtc2
mmu-miR-6972-5p	Tubb2a	mmu-miR-7675-3p	Cypt1
mmu-miR-6972-5p	4933430I17Rik	mmu-miR-7675-3p	Cypt4
mmu-miR-6972-5p	Jdp2	mmu-miR-7675-3p	Gcnt2
mmu-miR-6972-5p	Rad23a	mmu-miR-7675-3p	Hist4h4
mmu-miR-6972-5p	Emc10	mmu-miR-7675-3p	Slco6d1
mmu-miR-6972-5p	Mef2b	mmu-miR-7675-3p	Slxl1
mmu-miR-6972-5p	Mier2	mmu-miR-7675-3p	Cox6c
mmu-miR-6972-5p	Rad51ap2	mmu-miR-7675-3p	Elavl4
mmu-miR-6972-5p	Ablim1	mmu-miR-7675-3p	Ggnbp2
mmu-miR-6972-5p	Cnot8	mmu-miR-7675-3p	Gria1
mmu-miR-6972-5p	Mcpt1	mmu-miR-7675-3p	Magi2
mmu-miR-6972-5p	Gm10228	mmu-miR-7675-3p	Asap3
mmu-miR-6972-5p	Rfx1	mmu-miR-7675-3p	Mbnl2
mmu-miR-6972-5p	Bpi	mmu-miR-7675-3p	Tpi1
mmu-miR-6972-5p	Gpr111	mmu-miR-7675-3p	B630005N14Rik
mmu-miR-6972-5p	Lpcat2	mmu-miR-7675-3p	Kera
mmu-miR-6972-5p	Zfyve27	mmu-miR-7675-3p	LOC101056491
mmu-miR-6972-5p	Chrm1	mmu-miR-7675-3p	Gltscr1l
mmu-miR-6972-5p	Letm1	mmu-miR-7675-3p	Atp2c1
mmu-miR-6972-5p	Cdc42bpb	mmu-miR-7675-3p	Kank3
mmu-miR-6972-5p	LOC101055630	mmu-miR-7675-3p	Mier1
mmu-miR-6972-5p	Ppme1	mmu-miR-7675-3p	Kif3a
mmu-miR-6972-5p	Rinl	mmu-miR-7675-3p	Camta1
mmu-miR-6972-5p	Snip1	mmu-miR-7675-3p	Hmgb3
mmu-miR-6972-5p	Tatdn3	mmu-miR-7675-3p	Osgin2
mmu-miR-6972-5p	Timd4	mmu-miR-7675-3p	Pcf11
mmu-miR-6972-5p	Clcnka	mmu-miR-7675-3p	Rrm2b
mmu-miR-6972-5p	Dnm1	mmu-miR-7675-3p	Scly
mmu-miR-6972-5p	Krtap6-2	mmu-miR-7675-3p	Tmem64
mmu-miR-6972-5p	Podnl1	mmu-miR-7675-3p	Arxes2
mmu-miR-6972-5p	Slc22a15	mmu-miR-7675-3p	Cnot4
mmu-miR-6972-5p	Cd164l2	mmu-miR-7675-3p	Gm19410
mmu-miR-6972-5p	Fem1a	mmu-miR-7675-3p	Lin7c
mmu-miR-6972-5p	Gabrr2	mmu-miR-7675-3p	Peo1
mmu-miR-6972-5p	Ipo11	mmu-miR-7675-3p	Sytl2
mmu-miR-6972-5p	Sln	mmu-miR-7675-3p	Psat1
mmu-miR-6972-5p	Trim45	mmu-miR-7675-3p	Brinp2
mmu-miR-6972-5p	2010107G23Rik	mmu-miR-7675-3p	Gm7897
mmu-miR-6972-5p	Flot2	mmu-miR-7675-3p	Ifi202b
mmu-miR-6972-5p	Fxyd6	mmu-miR-7675-3p	Tsr1
mmu-miR-6972-5p	Pbx1	mmu-miR-7675-3p	Col3a1
mmu-miR-6972-5p	Tmcc2	mmu-miR-7675-3p	Dync2h1
mmu-miR-6972-5p	Asgr2	mmu-miR-7675-3p	Med28
mmu-miR-6972-5p	Efna2	mmu-miR-7675-3p	Tmem60
mmu-miR-6972-5p	Gpa33	mmu-miR-7675-3p	Trim61
mmu-miR-6972-5p	Mrpl44	mmu-miR-7675-3p	Cxxc4
mmu-miR-6972-5p	Ntrk2	mmu-miR-7675-3p	Fam46a
mmu-miR-6972-5p	Arpc5	mmu-miR-7675-3p	Soga2
mmu-miR-6972-5p	Cd72	mmu-miR-7675-3p	Zdhhc20
mmu-miR-6972-5p	Slc6a7	mmu-miR-7675-3p	Mllt3
mmu-miR-6972-5p	Gm22	mmu-miR-7675-3p	Pik3r1
mmu-miR-6972-5p	Myl6b	mmu-miR-7675-3p	Tmem215
mmu-miR-6972-5p	Rrp8	mmu-miR-7675-3p	Aaed1
mmu-miR-7014-3p	Prdm16	mmu-miR-7675-3p	AI317395
mmu-miR-7014-3p	Ints12	mmu-miR-7675-3p	Usp15
mmu-miR-7014-3p	Adamts19	mmu-miR-7675-3p	Cpxm2
mmu-miR-7014-3p	Elmod2	mmu-miR-7675-3p	Gm11595
mmu-miR-7014-3p	Casp14	mmu-miR-7675-3p	Sfmbt2
mmu-miR-7014-3p	Ank	mmu-miR-7675-3p	Slc18a1
mmu-miR-7014-3p	Tmc5	mmu-miR-7675-3p	Slco6b1
mmu-miR-7014-3p	Hoxc5	mmu-miR-7675-3p	Arl5a
mmu-miR-7014-3p	Pigc	mmu-miR-7675-3p	3830403N18Rik
mmu-miR-7014-3p	Plscr2	mmu-miR-7675-3p	Dpep3
mmu-miR-7014-3p	Ermap	mmu-miR-7675-3p	Xlr
mmu-miR-7014-3p	Tpgs2	mmu-miR-7675-3p	Dram2
mmu-miR-7014-3p	Fam180a	mmu-miR-7675-3p	Pros1
mmu-miR-7014-3p	Orc4	mmu-miR-7675-3p	Sdccag8
mmu-miR-7014-3p	Taf13	mmu-miR-7675-3p	4930510E17Rik
mmu-miR-7014-3p	Tyw1	mmu-miR-7675-3p	Insr
mmu-miR-7014-3p	Ercc6	mmu-miR-7675-3p	Ipo11
mmu-miR-7014-3p	Galk2	mmu-miR-7675-3p	Pkib
mmu-miR-7014-3p	Serpina7	mmu-miR-7675-3p	Zfp622
mmu-miR-7014-3p	Glt25d1	mmu-miR-7675-3p	Trim21
mmu-miR-7014-3p	L3mbtl2	mmu-miR-7675-3p	Tmem106b
mmu-miR-7014-3p	Gas7	mmu-miR-7675-3p	Cdc37
mmu-miR-7014-3p	Prickle1	mmu-miR-7675-3p	Macc1
mmu-miR-7014-3p	Dydc2	mmu-miR-7675-3p	Tmem163
mmu-miR-7014-3p	Gm4988	mmu-miR-7675-3p	Dnal1
mmu-miR-7014-3p	Zdhhc3	mmu-miR-7675-3p	Fam35a
mmu-miR-7014-3p	Gm15411	mmu-miR-7675-3p	Kcnn3
mmu-miR-7014-3p	Krtap11-1	mmu-miR-497a-3p	Bach2
mmu-miR-7014-3p	Plcg1	mmu-miR-497a-3p	Atp1b4
mmu-miR-7014-3p	Scarf1	mmu-miR-497a-3p	Rnf141
mmu-miR-7014-3p	Tenc1	mmu-miR-497a-3p	Zfp141
mmu-miR-7014-3p	Mc2r	mmu-miR-497a-3p	Fam65b
mmu-miR-7014-3p	Naalad2	mmu-miR-497a-3p	4921513D11Rik
mmu-miR-7014-3p	Fam160b2	mmu-miR-497a-3p	Mdfic
mmu-miR-7014-3p	Gm7244	mmu-miR-497a-3p	4930408O17Rik
mmu-miR-7014-3p	Slc35b1	mmu-miR-497a-3p	Spg20
mmu-miR-7014-3p	Zhx1	mmu-miR-497a-3p	Eno1b
mmu-miR-7014-3p	Scn11a	mmu-miR-497a-3p	4632433K11Rik
mmu-miR-7014-3p	Pde4dip	mmu-miR-497a-3p	Tmem178b
mmu-miR-7014-3p	Srrm2	mmu-miR-497a-3p	Slc25a12
mmu-miR-7014-3p	Tshr	mmu-miR-497a-3p	Agr3
mmu-miR-7014-3p	Ptger1	mmu-miR-497a-3p	Zfp266
mmu-miR-7014-3p	Asap2	mmu-miR-497a-3p	Tmem108
mmu-miR-7014-3p	Lrrn2	mmu-miR-497a-3p	Eno1
mmu-miR-7014-3p	Tex101	mmu-miR-497a-3p	Onecut2
mmu-miR-7014-3p	Ccdc130	mmu-miR-497a-3p	B020004C17Rik
mmu-miR-7014-3p	Hgsnat	mmu-miR-497a-3p	Arf5
mmu-miR-7014-3p	Slc38a2	mmu-miR-497a-3p	Slc17a7
mmu-miR-7014-3p	Ube2dnl2	mmu-miR-497a-3p	Gm5878
mmu-miR-7014-3p	Dnajb11	mmu-miR-497a-3p	Pygo1
mmu-miR-7014-3p	Abhd17a	mmu-miR-497a-3p	Zfp236
mmu-miR-7014-3p	Cdip1	mmu-miR-497a-3p	Gm5128
mmu-miR-7014-3p	Ceacam10	mmu-miR-497a-3p	Stk38
mmu-miR-7014-3p	Dpysl3	mmu-miR-497a-3p	Iars
mmu-miR-7014-3p	Inadl	mmu-miR-497a-3p	Rbm14
mmu-miR-7014-3p	Zdhhc14	mmu-miR-497a-3p	Suz12
mmu-miR-7014-3p	Amigo3	mmu-miR-497a-3p	Arhgap32
mmu-miR-7014-3p	Ddx31	mmu-miR-497a-3p	Fstl1
mmu-miR-7014-3p	Dusp21	mmu-miR-497a-3p	Mtx3
mmu-miR-7014-3p	Peg10	mmu-miR-497a-3p	Sfmbt2
mmu-miR-7014-3p	Slc28a1	mmu-miR-497a-3p	Pafah1b1
mmu-miR-7014-3p	Adh7	mmu-miR-497a-3p	Tbck
mmu-miR-7014-3p	Apol6	mmu-miR-497a-3p	Pde4d
mmu-miR-7014-3p	Elavl3	mmu-miR-497a-3p	Map2
mmu-miR-7014-3p	Rpa2	mmu-miR-497a-3p	Kdelc2
mmu-miR-7014-3p	Serpina6	mmu-miR-497a-3p	Plag1
mmu-miR-7014-3p	4933417A18Rik	mmu-miR-497a-3p	Fabp3
mmu-miR-7014-3p	Bin3	mmu-miR-497a-3p	Gm3317
mmu-miR-7014-3p	Upk1b
mmu-miR-7014-3p	Chrna9
mmu-miR-7014-3p	Gas2
mmu-miR-7014-3p	Gm10071
mmu-miR-7014-3p	Doc2g
mmu-miR-7014-3p	Spata2l
mmu-miR-7014-3p	0610030E20Rik
mmu-miR-7014-3p	1700080O16Rik
mmu-miR-7014-3p	Nbl1
mmu-miR-7014-3p	Sycp2
mmu-miR-7014-3p	Tox
mmu-miR-7014-3p	Gtf2i
mmu-miR-7014-3p	Slc1a7
mmu-miR-7014-3p	1810011H11Rik
mmu-miR-7014-3p	Dcun1d3
mmu-miR-7014-3p	Haus5
mmu-miR-7014-3p	Mlxip
mmu-miR-7014-3p	Spsb4
mmu-miR-7014-3p	BC048679
mmu-miR-7014-3p	Limk1
mmu-miR-7014-3p	LOC100046297
mmu-miR-7014-3p	Fbxo36
mmu-miR-7014-3p	Lrig1
mmu-miR-7014-3p	Npm1
mmu-miR-7014-3p	Gpr98
mmu-miR-7014-3p	2810416G20Rik
mmu-miR-7014-3p	LOC101056638
mmu-miR-7014-3p	Rps26
mmu-miR-7231-3p	Olfr124
mmu-miR-7231-3p	Endou
mmu-miR-7231-3p	Krtap7-1
mmu-miR-7231-3p	Lyve1
mmu-miR-7231-3p	Olfm1
mmu-miR-7231-3p	Pou4f2
mmu-miR-7231-3p	Asic2
mmu-miR-7231-3p	Crybg3
mmu-miR-7231-3p	Dpysl3
mmu-miR-7231-3p	Ifne
mmu-miR-7231-3p	Tacr2
mmu-miR-7231-3p	Tspan33
mmu-miR-7231-3p	Zfp629
mmu-miR-7231-3p	Bbs7
mmu-miR-7231-3p	LOC101055811
mmu-miR-7231-3p	Zfhx3
mmu-miR-7231-3p	6430571L13Rik
mmu-miR-7231-3p	Bsg
mmu-miR-7231-3p	Yaf2
mmu-miR-7231-3p	Gm5615
mmu-miR-7231-3p	Rprd1b
mmu-miR-7231-3p	Atrx
mmu-miR-7231-3p	Flg2
mmu-miR-7231-3p	Scpep1
mmu-miR-7231-3p	Doc2b
mmu-miR-7231-3p	Gsta4
mmu-miR-7231-3p	Pgf
mmu-miR-7231-3p	Pgm3
mmu-miR-7231-3p	Timm13
mmu-miR-7231-3p	Ppm1f
mmu-miR-7231-3p	Slc36a1
mmu-miR-7231-3p	Ambra1
mmu-miR-7231-3p	Map9
mmu-miR-7231-3p	Ms4a1
mmu-miR-7231-3p	Triobp
mmu-miR-7231-3p	Zswim4
mmu-miR-7231-3p	Cxcl5
mmu-miR-7231-3p	Gm6484
mmu-miR-7231-3p	Lcorl
mmu-miR-7231-3p	Nhlrc4
mmu-miR-7231-3p	Arhgap44
mmu-miR-7231-3p	Elovl6
mmu-miR-7231-3p	Golga7
mmu-miR-7231-3p	Kcna1
mmu-miR-7231-3p	Kdm1a
mmu-miR-7231-3p	Myo3a
mmu-miR-7231-3p	Rpf1
mmu-miR-7231-3p	Spag7
mmu-miR-7231-3p	Ticrr
mmu-miR-7231-3p	Akr1b3
mmu-miR-7231-3p	Tet3
mmu-miR-7231-3p	1810030O07Rik
mmu-miR-7231-3p	BC003331
mmu-miR-7231-3p	Gm11565
mmu-miR-7231-3p	Azi2
mmu-miR-7231-3p	Gata5
mmu-miR-7231-3p	Rimbp3
mmu-miR-7231-3p	Slc25a48
mmu-miR-7231-3p	2610528A11Rik
mmu-miR-7231-3p	Ufl1
mmu-miR-7231-3p	Amy2a2
mmu-miR-7231-3p	Amy2a3
mmu-miR-7231-3p	Amy2a4
mmu-miR-7231-3p	Dtd2
mmu-miR-7231-3p	Gm14781
mmu-miR-7231-3p	Eif2s1
mmu-miR-7231-3p	Fahd1
mmu-miR-7231-3p	Ptcd3
mmu-miR-7231-3p	Utp23
mmu-miR-7231-3p	Terf2ip
mmu-miR-7231-3p	Masp1
mmu-miR-7231-3p	Snx18
mmu-miR-7231-3p	Zfp664
mmu-miR-7231-3p	Daam2
mmu-miR-7231-3p	Uap1l1
mmu-miR-7231-3p	Higd1c
mmu-miR-7231-3p	Hspa13
mmu-miR-7231-3p	Myoz3
mmu-miR-7231-3p	Tmem136
mmu-miR-7231-3p	Tnfrsf19
mmu-miR-7231-3p	Tusc1
mmu-miR-7231-3p	Emp2
mmu-miR-7231-3p	Ube2z
mmu-miR-7231-3p	D6Ertd527e
mmu-miR-7231-3p	Dhx37
mmu-miR-7231-3p	Ffar2
mmu-miR-7231-3p	Gulo
mmu-miR-7231-3p	Mog
mmu-miR-7231-3p	Atp8b5
mmu-miR-7231-3p	Ccl28
mmu-miR-7231-3p	Dpys
mmu-miR-7231-3p	Wars2
mmu-miR-7231-3p	Gck
mmu-miR-7231-3p	Sco1
mmu-miR-7231-3p	Ube2n
mmu-miR-7231-3p	1700112E06Rik
mmu-miR-7231-3p	Intu
mmu-miR-7231-3p	Macrod2
mmu-miR-7231-3p	Nfkbil1
mmu-miR-7231-3p	Tnfrsf1b
mmu-miR-7231-3p	Zfp946
mmu-miR-7231-3p	Gm6537
mmu-miR-7231-3p	Jam2
mmu-miR-7231-3p	Pmp2
mmu-miR-7231-3p	Skap1
mmu-miR-7231-3p	Ehbp1l1
mmu-miR-7231-3p	Cacnb3
mmu-miR-7231-3p	Cnpy4
mmu-miR-7231-3p	C2
mmu-miR-7231-3p	C1qbp
mmu-miR-7231-3p	Prdm2
mmu-miR-7231-3p	Rspo3
mmu-miR-7231-3p	Cabp5
mmu-miR-7231-3p	Igfbp5
mmu-miR-7231-3p	Mettl14
mmu-miR-7231-3p	Pes1
mmu-miR-7231-3p	Pofut1
mmu-miR-7231-3p	Tmem109
mmu-miR-7231-3p	Avl9
mmu-miR-7231-3p	Acsl5
mmu-miR-7231-3p	Stpg1
mmu-miR-7231-3p	Tlr12
mmu-miR-7231-3p	Fem1a
mmu-miR-7231-3p	Hdc
mmu-miR-7231-3p	Cln8
mmu-miR-7231-3p	Fam124b
mmu-miR-7231-3p	Flot2
mmu-miR-7231-3p	Ccdc134
mmu-miR-7231-3p	Ntrk2
mmu-miR-7231-3p	Stil
mmu-miR-7231-3p	Ddx19b
mmu-miR-7231-3p	Pdzd2
mmu-miR-7231-3p	Bcl2
mmu-miR-7231-3p	Gm5113
mmu-miR-7231-3p	Foxn4
mmu-miR-7231-3p	Igf1
mmu-miR-7231-3p	Ackr2
mmu-miR-7231-3p	Mtch2
mmu-miR-7231-3p	Tars
mmu-miR-7231-3p	Cbln1
mmu-miR-7231-3p	Gprasp2
mmu-miR-7231-3p	Nhej1
mmu-miR-7231-3p	Tfdp2
mmu-miR-7231-3p	Hdhd2
mmu-miR-7231-3p	Lgals7
mmu-miR-7231-3p	Mapk8ip3
mmu-miR-7231-3p	Tssk4
mmu-miR-7231-3p	Zmynd8
mmu-miR-7231-3p	Cog4
mmu-miR-7231-3p	Ctla2b
mmu-miR-7231-3p	Bcdin3d
mmu-miR-7231-3p	Fgfr3
mmu-miR-7231-3p	LOC101056187
mmu-miR-7231-3p	Stx6
mmu-miR-7231-3p	LOC101056071
mmu-miR-7231-3p	Rgcc
mmu-miR-7231-3p	Mocs2
mmu-miR-7231-3p	Slc7a14
mmu-miR-7231-3p	Zfp296
mmu-miR-7231-3p	Hecw2
mmu-miR-7231-3p	Fancm
